# Supplementary material for: Co-factor-free aggregation of tau into seeding-competent RNA-sequestering amyloid fibrils
Source: Nat Commun. 2021 Jul 9;12:4231. doi: 10.1038/s41467-021-24362-8 (PMC8270918; doi:10.1038/s41467-021-24362-8)
Supplement: Supplementary file 4 — Source Data [file 41467_2021_24362_MOESM4_ESM.xlsx]

## Sheet: Figure 5a
	2N4R tau					2N4R Tau + 1% seed					2N4R Tau + 5% seed
	Normalized fluorescence intensity					Normalized fluorescence intensity					Normalized fluorescence intensity
Time (days)	Sample - 1	Sample - 2	Sample - 3		Time (days)	Sample - 1	Sample - 2	Sample - 3		Time (days)	Sample - 1	Sample - 2	Sample - 3
0	0	0	0		0	0	0	0		0	0	0	0
0.00694128	-0.0006355	-0.0016067	-0.0006441		0.00694128	-0.0002372	-0.0014238	-0.0009515		0.00694128	-0.0166251	-0.0085564	-0.0110162
0.0138855	-0.0012711	-0.001928	-0.0012882		0.0138855	-0.0007116	-0.0021357	-0.0011893		0.0138855	-0.0036021	-0.0151808	-0.0115671
0.0208297	-0.0012711	-0.0022494	-0.0009662		0.0208297	0	-0.0009492	-0.0038059		0.0208297	-0.0072042	-0.0046922	-0.0156982
0.0277738	-0.0019066	-0.0025707	-0.0016103		0.0277738	-0.0009488	-0.002373	-0.0023787		0.0277738	-0.0080355	-0.0102125	-0.0063343
0.0347181	-0.0022243	-0.002892	-0.0016103		0.0347181	-0.0004744	-0.0011865	-0.0030923		0.0347181	-0.0160709	-0.0016561	-0.0121179
0.0416621	-0.0019066	-0.002892	-0.0016103		0.0416621	0	-0.0004746	-0.0026166		0.0416621	-0.0019396	-0.0063483	-0.0066097
0.0486063	-0.0019066	-0.0032134	-0.0016103		0.0486063	0.00023719	0.00047461	-0.0030923		0.0486063	0.00027709	-0.0080044	-0.0041311
0.0555505	-0.0022243	-0.002892	-0.0012882		0.0555505	0.00047438	-0.0004746	-0.0045195		0.0555505	0.00027709	-0.000276	-0.0085376
0.0624947	-0.0028599	-0.0032134	-0.0016103		0.0624947	0.00189753	0	-0.0021408		0.0624947	0.00083126	-0.0074524	-0.0093638
0.0694389	-0.0028599	-0.003856	-0.0022544		0.0694389	0.00142315	0.00047461	-0.0009515		0.0694389	0.0074813	0.00690036	-0.0008262
0.076383	-0.0028599	-0.0035347	-0.0019324		0.076383	-0.0002372	-0.0021357	-0.0011893		0.076383	0.00443336	-0.0099365	0.00055081
0.0833273	-0.0028599	-0.003856	-0.0019324		0.0833273	0.00071157	0.00047461	-0.0026166		0.0833273	0.0166251	-0.0069004	-0.0019278
0.0902714	-0.0031776	-0.0032134	-0.0016103		0.0902714	0.00118596	0.00189843	-0.0019029		0.0902714	0.00914381	0.00469224	-0.007436
0.0972156	-0.0028599	-0.0035347	-0.0016103		0.0972156	0.00189753	0.00213574	0.00095147		0.0972156	0.0105292	-0.0077284	-0.0024787
0.10416	-0.0031776	-0.003856	-0.0022544		0.10416	0.00071157	0.00213574	-0.0028544		0.10416	0.0121917	0.00248413	0.00247866
0.111104	-0.0031776	-0.0044987	-0.0025765		0.111104	0.00237192	0.00355956	0.00047574		0.111104	0.00969798	0.0113166	0.0165244
0.118048	-0.0028599	-0.0041774	-0.0022544		0.118048	0.00237192	0.00213574	-0.0026166		0.118048	0.00775838	0.00524427	-0.0011016
0.124992	-0.0031776	-0.003856	-0.0022544		0.124992	0.00616698	0.00094922	-0.0023787		0.124992	0.00997506	0.0242893	0.01019
0.131936	-0.0031776	-0.0048201	-0.0028986		0.131936	0.00332068	0.00379687	0.00071361		0.131936	0.0180105	-0.0069004	0.00055081
0.138881	-0.0028599	-0.0035347	-0.0022544		0.138881	0.00308349	0.005458	0.00333016		0.138881	-0.0008313	-0.000276	0.00660975
0.145825	-0.0028599	-0.0035347	-0.0022544		0.145825	0.00118596	0.00261035	0.00047574		0.145825	-0.0013854	0.00414022	0.0110163
0.152769	-0.0034954	-0.0041774	-0.0022544		0.152769	0.00498102	0.00474608	-0.0011893		0.152769	0.00221668	-0.0027601	0.00358028
0.159713	-0.0034954	-0.003856	-0.0025765		0.159713	0.00332068	0.005458	-0.0021408		0.159713	0.00277085	0.00082804	0.01019
0.166657	-0.0034954	-0.0041774	-0.0028986		0.166657	0.00545541	0.00474608	0.00808754		0.166657	0.0121917	-0.0024841	-0.0071606
0.173602	-0.0038132	-0.0044987	-0.0032206		0.173602	0.00213472	0.005458	-0.0007136		0.173602	-0.0036021	-0.0027601	-0.0027541
0.180546	-0.0041309	-0.0048201	-0.0032206		0.180546	0.00474383	0.00403417	0.00095147		0.180546	-0.0110834	-0.0063483	0.00220325
0.18749	-0.0038132	-0.0041774	-0.0032206		0.18749	0.00332068	0.00522069	0.00142721		0.18749	-0.0149626	-0.0107646	-0.0019278
0.194434	-0.0031776	-0.003856	-0.0022544		0.194434	0.0028463	0.00830565	0.00713606		0.194434	-0.009698	-0.0102125	-0.0104654
0.201378	-0.0028599	-0.0048201	-0.0028986		0.201378	0.00332068	0.00688182	-0.0014272		0.201378	-0.009698	-0.0115926	-0.0123933
0.208322	-0.0034954	-0.0041774	-0.0028986		0.208322	0.00450664	0.00355956	0.00428164		0.208322	-0.0124688	-0.0149048	-0.0107408
0.215267	-0.0034954	-0.0041774	-0.0028986		0.215267	0.0028463	0.00640721	0.00975262		0.215267	-0.0160709	-0.019045	-0.0112917
0.222211	-0.0038132	-0.0044987	-0.0025765		0.222211	0.00118596	0.00830565	-0.0002379		0.222211	-0.0155168	-0.0165609	-0.0156982
0.229155	-0.0034954	-0.0044987	-0.0032206		0.229155	0.00592979	0.00735643	0.00166508		0.229155	-0.0169022	-0.0171129	-0.0201047
0.236099	-0.0041309	-0.0048201	-0.0032206		0.236099	0.00545541	0.00806834	0.00808754		0.236099	-0.019396	-0.0176649	-0.0206555
0.243043	-0.0038132	-0.0051414	-0.0032206		0.243043	0.00403226	0.00783104	0.00856327		0.243043	-0.0207814	-0.0207011	-0.019003
0.249988	-0.0041309	-0.0048201	-0.0032206		0.249988	0.00498102	0.00949217	0.0083254		0.249988	-0.0224439	-0.0212531	-0.0212063
0.256932	-0.0041309	-0.0054627	-0.0032206		0.256932	0.00498102	0.0104414	0.00237869		0.256932	-0.0229981	-0.0242893	-0.0223079
0.263876	-0.0038132	-0.0048201	-0.0035427		0.263876	0.00260911	0.00806834	0		0.263876	-0.0274314	-0.0237372	-0.0228587
0.27082	-0.0041309	-0.0051414	-0.0038647		0.27082	0.00379507	0.00711913	0.00784967		0.27082	-0.0266002	-0.0237372	-0.0217571
0.277764	-0.0038132	-0.0051414	-0.0041868		0.277764	0.00426945	0.00972947	0.00285442		0.277764	-0.0263231	-0.0231852	-0.0236849
0.284708	-0.0044487	-0.0054627	-0.0041868		0.284708	0.00403226	0.0056953	0.00285442		0.284708	-0.0266002	-0.0262214	-0.0258882
0.291653	-0.0047664	-0.0054627	-0.0038647		0.291653	0.0056926	0.00688182	0.0076118		0.291653	-0.0274314	-0.0262214	-0.0234095
0.298597	-0.0041309	-0.0054627	-0.0038647		0.298597	0.00426945	0.00688182	0.00214082		0.298597	-0.0266002	-0.0267734	-0.0247866
0.305541	-0.0044487	-0.0054627	-0.0041868		0.305541	0.00426945	0.0106787	0.00880114		0.305541	-0.0277085	-0.0270494	-0.0245112
0.312485	-0.0041309	-0.0054627	-0.0045089		0.312485	0.00498102	0.00664452	0.00071361		0.312485	-0.0254918	-0.0267734	-0.0231341
0.319429	-0.0044487	-0.0054627	-0.0038647		0.319429	0.00592979	0.00688182	0.00642245		0.319429	-0.0271543	-0.0256693	-0.0247866
0.326373	-0.0047664	-0.0057841	-0.0038647		0.326373	0.0028463	0.00949217	0.00713606		0.326373	-0.0277085	-0.0267734	-0.0234095
0.333318	-0.0050842	-0.0054627	-0.0045089		0.333318	0.00189753	0.005458	0.010942		0.333318	-0.0249377	-0.0262214	-0.0253374
0.340262	-0.0047664	-0.0061054	-0.0041868		0.340262	0.00189753	0.0056953	0.00095147		0.340262	-0.0268773	-0.0270494	-0.0261636
0.347206	-0.0047664	-0.0057841	-0.0038647		0.347206	0.00118596	0.00332226	0.00285442		0.347206	-0.0263231	-0.0278774	-0.0256128
0.35415	-0.0044487	-0.0061054	-0.0045089		0.35415	0.00047438	0.00237304	0.00309229		0.35415	-0.0268773	-0.0251173	-0.0253374
0.361094	-0.0041309	-0.0057841	-0.0048309		0.361094	-0.0002372	0.00142383	0.00261656		0.361094	-0.029371	-0.0273254	-0.0269898
0.368039	-0.0050842	-0.0057841	-0.0041868		0.368039	0	0.00284765	0.00523311		0.368039	-0.0296481	-0.0276014	-0.0261636
0.374983	-0.0050842	-0.0064267	-0.0045089		0.374983	-0.0016603	0	-0.0016651		0.374983	-0.0257689	-0.0262214	-0.0247866
0.381927	-0.0050842	-0.0057841	-0.0045089		0.381927	-0.0021347	0	0.00451951		0.381927	-0.0279856	-0.0270494	-0.0258882
0.388871	-0.005402	-0.0064267	-0.005153		0.388871	-0.0021347	-0.0007119	0.00499524		0.388871	-0.0266002	-0.0270494	-0.0247866
0.395815	-0.005402	-0.0067481	-0.005153		0.395815	-0.0016603	-0.0014238	0.00190295		0.395815	-0.0249377	-0.0251173	-0.0261636
0.402759	-0.0050842	-0.0064267	-0.0048309		0.402759	-0.0030835	-0.0021357	0.00023787		0.402759	-0.0263231	-0.0259453	-0.0261636
0.409704	-0.0050842	-0.0057841	-0.0045089		0.409704	-0.0026091	-0.002373	0.00523311		0.409704	-0.0254918	-0.0259453	-0.0256128
0.416648	-0.005402	-0.0064267	-0.0048309		0.416648	-0.0035579	-0.0026103	-0.0019029		0.416648	-0.0235522	-0.0251173	-0.0242357
0.423592	-0.005402	-0.0070694	-0.005475		0.423592	-0.0045066	-0.0033223	-0.0002379		0.423592	-0.0274314	-0.0231852	-0.0242357
0.430537	-0.0057197	-0.0067481	-0.005153		0.430537	-0.0035579	-0.0033223	-0.0021408		0.430537	-0.0210585	-0.0220811	-0.0214817
0.437481	-0.0057197	-0.0064267	-0.005153		0.437481	-0.0033207	-0.0028477	0.0128449		0.437481	-0.0254918	-0.0226332	-0.0214817
0.444425	-0.0057197	-0.0064267	-0.005153		0.444425	-0.0040323	-0.0040342	0.00356803		0.444425	-0.0199501	-0.019873	-0.0228587
0.451369	-0.005402	-0.0070694	-0.005475		0.451369	-0.0045066	-0.0035596	0.00618459		0.451369	-0.0185647	-0.019597	-0.0209309
0.458313	-0.0057197	-0.0067481	-0.005153		0.458313	-0.0037951	-0.0037969	0.0118934		0.458313	-0.0174564	-0.0176649	-0.0203801
0.465257	-0.005402	-0.0067481	-0.005475		0.465257	-0.0047438	-0.0040342	-0.0004757		0.465257	-0.0177334	-0.019045	-0.0203801
0.472202	-0.0060375	-0.0070694	-0.0057971		0.472202	-0.0045066	-0.003085	0.00784967		0.472202	-0.0174564	-0.0151808	-0.0179014
0.479146	-0.0057197	-0.0067481	-0.005475		0.479146	-0.0047438	-0.0042715	-0.0040438		0.479146	-0.0144084	-0.0165609	-0.0181768
0.48609	-0.005402	-0.0067481	-0.005475		0.48609	-0.0047438	-0.0021357	-0.0016651		0.48609	-0.0119147	-0.0168369	-0.0165244
0.493034	-0.0057197	-0.0064267	-0.0057971		0.493034	-0.0045066	-0.0042715	-0.0011893		0.493034	-0.0116376	-0.0140767	-0.0173506
0.499978	-0.0057197	-0.0067481	-0.0061192		0.499978	-0.0052182	-0.0042715	-0.0004757		0.499978	-0.0094209	-0.0140767	-0.0148719
0.506922	-0.005402	-0.0067481	-0.005475		0.506922	-0.0047438	-0.0028477	0.00237869		0.506922	-0.0074813	-0.0099365	-0.0159736
0.513867	-0.0060375	-0.0067481	-0.0057971		0.513867	-0.0042694	-0.0026103	-0.0045195		0.513867	-0.0022167	-0.0057963	-0.0126687
0.520811	-0.0057197	-0.0070694	-0.005475		0.520811	-0.0052182	-0.0047461	0.00237869		0.520811	-0.0008313	-0.0011041	-0.0129441
0.527755	-0.005402	-0.0070694	-0.005475		0.527755	-0.0042694	-0.0042715	0.00689819		0.527755	-0.0027709	-0.0035882	-0.0118425
0.534699	-0.005402	-0.0064267	-0.005475		0.534699	-0.0045066	-0.0045088	-0.005471		0.534699	0.00110834	0.0038642	-0.0068852
0.541643	-0.005402	-0.0064267	-0.005475		0.541643	-0.0045066	-0.0045088	0.00047574		0.541643	0.0116376	-0.0013801	-0.0090884
0.548588	-0.0050842	-0.0064267	-0.0048309		0.548588	-0.0042694	-0.0033223	0.0128449		0.548588	0.00720421	0.00331217	-0.007436
0.555532	-0.0050842	-0.0067481	-0.005153		0.555532	-0.0037951	-0.0033223	-0.0033302		0.555532	0.0127459	0.0077284	0
0.562476	-0.005402	-0.0064267	-0.005153		0.562476	-0.0035579	-0.003085	0.00047574		0.562476	0.0282627	0.0140767	-0.0005508
0.56942	-0.005402	-0.0067481	-0.005153		0.56942	-0.0037951	-0.0037969	0.00095147		0.56942	0.0313106	0.0151808	-0.0016524
0.576364	-0.0060375	-0.0067481	-0.0057971		0.576364	-0.0040323	-0.0037969	0.00237869		0.576364	0.0268772	0.0240132	0.00633434
0.583308	-0.0057197	-0.0070694	-0.0061192		0.583308	-0.0033207	-0.0016611	0.00356803		0.583308	0.0299252	0.0245653	0.00963922
0.590253	-0.005402	-0.0067481	-0.0057971		0.590253	-0.0030835	-0.0037969	0.00451951		0.590253	0.0307564	0.0223572	0.0115671
0.597197	-0.0060375	-0.0070694	-0.0057971		0.597197	-0.0035579	-0.0004746	-0.0019029		0.597197	0.0335273	0.0295335	0.00302947
0.604141	-0.0057197	-0.0073907	-0.0061192		0.604141	-0.0021347	-0.0016611	-0.0009515		0.604141	0.045719	0.0309136	0.0151473
0.611085	-0.0060375	-0.0070694	-0.005475		0.611085	-0.0014231	-0.0014238	0.00237869		0.611085	0.0579108	0.0521667	0.0137703
0.618029	-0.0060375	-0.0073907	-0.005475		0.618029	-0.0014231	-0.0002373	0.0118934		0.618029	0.0615129	0.0460944	0.00853759
0.624973	-0.0057197	-0.0064267	-0.005475		0.624973	-0.001186	-0.0004746	0.00285442		0.624973	0.0523691	0.0491306	0.0110163
0.631918	-0.005402	-0.0070694	-0.0061192		0.631918	0.00071157	0.0002373	-0.0014272		0.631918	0.0631754	0.0587911	0.0236849
0.638862	-0.0057197	-0.0070694	-0.0061192		0.638862	0.00047438	0.00308495	0.00523311		0.638862	0.0739817	0.0678995	0.0344258
0.645806	-0.0057197	-0.0073907	-0.0057971		0.645806	0.00118596	0.00332226	0.00261656		0.645806	0.0775838	0.0662434	0.0313963
0.65275	-0.0060375	-0.0077121	-0.0057971		0.65275	0.00237192	0.00261035	0.00451951		0.65275	0.121363	0.0830803	0.035252
0.659694	-0.005402	-0.0070694	-0.0057971		0.659694	0.00403226	0.00450878	0.00689819		0.659694	0.0889443	0.101573	0.0341504
0.666639	-0.0057197	-0.0073907	-0.0064412		0.666639	0.00403226	0.00474608	0.00784967		0.666639	0.0928235	0.115926	0.0382815
0.673583	-0.0057197	-0.0077121	-0.0061192		0.673583	0.00450664	0.00616991	0.00713606		0.673583	0.140205	0.0996412	0.0421371
0.680527	-0.0057197	-0.0077121	-0.0061192		0.680527	0.00759013	0.00783104	0.0107041		0.680527	0.113051	0.102401	0.0534288
0.687471	-0.0060375	-0.0080334	-0.0064412		0.687471	0.0085389	0.00996678	0.00856327		0.687471	0.154613	0.117582	0.0459928
0.694415	-0.0063553	-0.0077121	-0.0064412		0.694415	0.00996205	0.0111533	0.012607		0.694415	0.166805	0.122826	0.0583861
0.701359	-0.0063553	-0.0077121	-0.0061192		0.701359	0.0104364	0.0121025	0.0118934		0.701359	0.140482	0.113994	0.060314
0.708304	-0.0060375	-0.0073907	-0.0061192		0.708304	0.0139943	0.0123398	0.0128449		0.708304	0.148795	0.15926	0.0787662
0.715248	-0.0063553	-0.0073907	-0.0061192		0.715248	0.0154175	0.0206455	0.01451		0.715248	0.16542	0.154844	0.0608648
0.722192	-0.006673	-0.0080334	-0.0067633		0.722192	0.0194497	0.0192216	0.0164129		0.722192	0.171239	0.188242	0.0856513
0.729136	-0.0060375	-0.0080334	-0.0064412		0.729136	0.0203985	0.0206455	0.0178401		0.729136	0.19008	0.174993	0.0873038
0.73608	-0.0063553	-0.0077121	-0.0057971		0.73608	0.0232448	0.0204082	0.0197431		0.73608	0.186755	0.224952	0.0782154
0.743024	-0.0063553	-0.0083548	-0.0070853		0.743024	0.0256167	0.0289511	0.019981		0.743024	0.239124	0.215015	0.108235
0.749969	-0.0069908	-0.0080334	-0.0067633		0.749969	0.029649	0.0299003	0.0297336		0.749969	0.236631	0.250069	0.0963922
0.756913	-0.006673	-0.0083548	-0.0067633		0.756913	0.0291746	0.0353583	0.0204567		0.756913	0.211139	0.252277	0.127513
0.763857	-0.006673	-0.0080334	-0.0067633		0.763857	0.0374763	0.0384433	0.0316365		0.763857	0.229426	0.227436	0.133297
0.770801	-0.0069908	-0.0083548	-0.0074074		0.770801	0.0343928	0.0429521	0.0318744		0.770801	0.241064	0.22578	0.119802
0.777745	-0.0069908	-0.0080334	-0.0070853		0.777745	0.0393738	0.0450878	0.0356803		0.777745	0.303962	0.33729	0.146792
0.78469	-0.0069908	-0.0086761	-0.0074074		0.78469	0.0436433	0.0500712	0.0352046		0.78469	0.25852	0.339498	0.184522
0.791634	-0.0069908	-0.0083548	-0.0070853		0.791634	0.0585863	0.0495966	0.038059		0.791634	0.325852	0.264146	0.14927
0.798578	-0.006673	-0.0086761	-0.0067633		0.798578	0.0512334	0.0495966	0.0421028		0.798578	0.275977	0.27215	0.164693
0.805522	-0.0069908	-0.0080334	-0.0070853		0.805522	0.0540797	0.064784	0.0425785		0.805522	0.321973	0.27767	0.205178
0.812466	-0.006673	-0.0083548	-0.0064412		0.812466	0.0654649	0.0612245	0.0535205		0.812466	0.332779	0.297267	0.157808
0.819411	-0.0063553	-0.0080334	-0.0070853		0.819411	0.0709203	0.0695301	0.0509039		0.819411	0.353283	0.340326	0.191958
0.826355	-0.006673	-0.0080334	-0.0074074		0.826355	0.084203	0.0666825	0.0718363		0.826355	0.32225	0.432791	0.198017
0.833299	-0.0063553	-0.0083548	-0.0074074		0.833299	0.0794592	0.0882772	0.059705		0.833299	0.338598	0.363511	0.237125
0.840243	-0.006673	-0.0080334	-0.0067633		0.840243	0.0927419	0.0930233	0.0770695		0.840243	0.393738	0.391388	0.229413
0.847187	-0.006673	-0.0083548	-0.0070853		0.847187	0.0887097	0.109635	0.0994291		0.847187	0.40593	0.400773	0.249518
0.854131	-0.006673	-0.0080334	-0.0070853		0.854131	0.101755	0.1056	0.0732636		0.854131	0.40205	0.435827	0.222528
0.861076	-0.0069908	-0.0083548	-0.0070853		0.861076	0.120019	0.107024	0.0842055		0.861076	0.428096	0.366547	0.238502
0.86802	-0.006673	-0.0083548	-0.0070853		0.86802	0.143738	0.107973	0.0925309		0.86802	0.533112	0.419818	0.284495
0.874964	-0.0069908	-0.0080334	-0.0070853		0.874964	0.128558	0.11794	0.105852		0.874964	0.519535	0.432238	0.252548
0.881908	-0.0073085	-0.0083548	-0.0070853		0.881908	0.157495	0.104651	0.104662		0.881908	0.507897	0.473641	0.36629
0.888852	-0.006673	-0.0083548	-0.0074074		0.888852	0.162002	0.128619	0.109182		0.888852	0.47243	0.426442	0.256403
0.895796	-0.0063553	-0.0080334	-0.0070853		0.895796	0.187619	0.140484	0.123692		0.895796	0.481851	0.497102	0.335445
0.902741	-0.0069908	-0.0080334	-0.0070853		0.902741	0.198767	0.191505	0.158421		0.902741	0.508728	0.663815	0.295235
0.909685	-0.006673	-0.0080334	-0.0067633		0.909685	0.177182	0.156146	0.135585		0.909685	0.537822	0.473641	0.304599
0.916629	-0.006673	-0.0080334	-0.0070853		0.916629	0.199953	0.207641	0.139867		0.916629	0.565531	0.572178	0.331865
0.923573	-0.006673	-0.0083548	-0.0070853		0.923573	0.195446	0.221405	0.147241		0.923573	0.552785	0.57549	0.394382
0.930517	-0.0063553	-0.0083548	-0.0074074		0.930517	0.187856	0.21215	0.157945		0.930517	0.525353	0.582114	0.431837
0.937462	-0.006673	-0.0086761	-0.0074074		0.937462	0.229839	0.225202	0.18411		0.937462	0.583264	0.660778	0.41669
0.944406	-0.006673	-0.0083548	-0.0074074		0.944406	0.219639	0.228999	0.194814		0.944406	0.650596	0.709633	0.439273
0.95135	-0.006673	-0.0083548	-0.0067633		0.95135	0.223909	0.27551	0.180304		0.95135	0.67304	0.595915	0.496557
0.958294	-0.006673	-0.0089974	-0.0074074		0.958294	0.260674	0.271001	0.226213		0.958294	0.708784	0.753519	0.460204
0.965238	-0.0069908	-0.0083548	-0.0074074		0.965238	0.277989	0.275036	0.219077		0.965238	0.83652	0.692244	0.430735
0.972182	-0.0069908	-0.0080334	-0.0067633		0.972182	0.323529	0.233982	0.230019		0.972182	0.696315	0.750207	0.529055
0.979127	-0.0069908	-0.0086761	-0.0077295		0.979127	0.328748	0.284053	0.287821		0.979127	0.832641	0.720121	0.534839
0.986071	-0.0073085	-0.0086761	-0.0074074		0.986071	0.335863	0.338159	0.231922		0.986071	0.811859	0.756555	0.434591
0.993015	-0.006673	-0.0089974	-0.0070853		0.993015	0.341082	0.335311	0.266889		0.993015	0.768911	0.720949	0.475902
0.999959	-0.0069908	-0.0083548	-0.0077295		0.999959	0.408207	0.317988	0.284253		0.999959	0.747021	0.92382	0.464059
1.0069	-0.0073085	-0.0083548	-0.0077295		1.0069	0.374051	0.415757	0.293054		1.0069	0.898587	0.785261	0.48444
1.01385	-0.0073085	-0.0089974	-0.0077295		1.01385	0.406784	0.397485	0.294957		1.01385	0.80992	0.813414	0.537593
1.02079	-0.0069908	-0.0089974	-0.0080515		1.02079	0.398245	0.349549	0.315652		1.02079	0.819341	0.869445	0.583586
1.02774	-0.0069908	-0.0089974	-0.0080515		1.02774	0.420304	0.436165	0.344196		1.02774	0.751178	0.843224	0.637565
1.03468	-0.0076263	-0.0089974	-0.0080515		1.03468	0.457305	0.401281	0.382017		1.03468	0.955943	0.79851	0.651887
1.04162	-0.0076263	-0.0089974	-0.0080515		1.04162	0.427657	0.456099	0.348002		1.04162	0.978942	0.824455	0.68163
1.04857	-0.0076263	-0.0093188	-0.0077295		1.04857	0.46703	0.36616	0.386775		1.04857	0.95151	0.768148	0.560452
1.05551	-0.0076263	-0.0093188	-0.0077295		1.05551	0.52277	0.509967	0.429115		1.05551	0.935993	0.824455	0.700358
1.06246	-0.0076263	-0.0093188	-0.0083736		1.06246	0.506167	0.523019	0.283539		1.06246	0.911887	0.860061	0.631782
1.0694	-0.0076263	-0.0089974	-0.0077295		1.0694	0.504507	0.484338	0.415794		1.0694	0.9867	0.839912	0.646103
1.07635	-0.0076263	-0.0093188	-0.0077295		1.07635	0.538188	0.569767	0.32588		1.07635	1.08534	0.955286	0.743321
1.08329	-0.0076263	-0.0089974	-0.0080515		1.08329	0.595114	0.500712	0.49548		1.08329	1.06013	0.970742	0.618287
1.09023	-0.0076263	-0.0089974	-0.0080515		1.09023	0.564279	0.58448	0.421028		1.09023	0.969798	1.0138	0.689342
1.09718	-0.0073085	-0.0093188	-0.0080515		1.09718	0.543643	0.591599	0.451713		1.09718	0.969244	1.11841	0.687689
1.10412	-0.0069908	-0.0093188	-0.0083736		1.10412	0.532495	0.629093	0.436013		1.10412	1.03242	1.00248	0.724869
1.11107	-0.0079441	-0.0089974	-0.0080515		1.11107	0.54981	0.618415	0.475024		1.11107	0.994181	0.847916	0.741118
1.11801	-0.0079441	-0.0093188	-0.0080515		1.11801	0.611954	0.586141	0.437916		1.11801	1.0895	0.945901	0.678326
1.12495	-0.0073085	-0.0096401	-0.0083736		1.12495	0.607685	0.659706	0.450761		1.12495	0.955943	0.942313	0.662352
1.1319	-0.0076263	-0.0096401	-0.0083736		1.1319	0.625	0.63906	0.451951		1.1319	1.03907	1.01766	0.781327
1.13884	-0.0079441	-0.0096401	-0.0083736		1.13884	0.642315	0.654722	0.486679		1.13884	0.982544	0.941209	0.794822
1.14579	-0.0076263	-0.0093188	-0.0083736		1.14579	0.692837	0.728761	0.655566		1.14579	1.16791	0.900635	0.796475
1.15273	-0.0076263	-0.0099614	-0.0083736		1.15273	0.765655	0.648315	0.481446		1.15273	1.00637	1.00773	0.865326
1.15968	-0.0076263	-0.0096401	-0.0090177		1.15968	0.757827	0.728524	0.590866		1.15968	0.968135	0.935137	0.772514
1.16662	-0.0073085	-0.0096401	-0.0083736		1.16662	0.702562	0.820123	0.633206		1.16662	0.975062	1.14601	0.839989
1.17356	-0.0079441	-0.0093188	-0.0083736		1.17356	0.847011	0.777409	0.653901		1.17356	1.03713	1.00359	0.858717
1.18051	-0.0076263	-0.0096401	-0.0086957		1.18051	0.812381	0.796156	0.617507		1.18051	1.04295	1.11151	0.810796
1.18745	-0.0079441	-0.0099614	-0.0090177		1.18745	0.79056	0.833175	0.715509		1.18745	1.02078	0.975435	0.926742
1.1944	-0.0079441	-0.0093188	-0.0086957		1.1944	0.827799	0.804699	0.688392		1.1944	1.10751	0.96329	0.851556
1.20134	-0.0079441	-0.0099614	-0.0090177		1.20134	0.800759	0.746084	0.716461		1.20134	1.09116	0.932652	0.771137
1.20828	-0.0076263	-0.0096401	-0.0086957		1.20828	0.754744	0.849549	0.776641		1.20828	1.07343	1.07259	0.843294
1.21523	-0.0082618	-0.0099614	-0.0090177		1.21523	0.773482	0.816564	0.729068		1.21523	0.990856	1.01822	0.820435
1.22217	-0.0085796	-0.0102828	-0.0093398		1.22217	0.834203	0.877788	0.828497		1.22217	1.06456	1.05824	0.831727
1.22912	-0.0085796	-0.0106041	-0.0093398		1.22912	0.872865	0.805411	0.820409		1.22912	0.987531	0.993376	0.927017
1.23606	-0.0082618	-0.0106041	-0.0093398		1.23606	0.948292	0.863075	0.79686		1.23606	1.0568	1.00938	0.774993
1.24301	-0.0085796	-0.0102828	-0.0096618		1.24301	0.974383	0.782867	0.88725		1.24301	1.11194	0.993928	0.89149
1.24995	-0.0085796	-0.0102828	-0.0093398		1.24995	0.926945	0.837447	0.81589		1.24995	0.992519	1.01104	0.823189
1.25689	-0.0085796	-0.0102828	-0.0090177		1.25689	0.868596	0.875653	0.846575		1.25689	1.05431	1.07176	0.90829
1.26384	-0.0082618	-0.0099614	-0.0090177		1.26384	0.897296	0.791647	0.912702		1.26384	1.09421	0.937897	1.07629
1.27078	-0.0079441	-0.0102828	-0.0083736		1.27078	0.903226	0.927148	0.81803		1.27078	1.00554	1.08308	0.987331
1.27773	-0.0079441	-0.0102828	-0.0090177		1.27773	0.932163	0.887043	0.735252		1.27773	1.04378	0.980955	0.923988
1.28467	-0.0076263	-0.0096401	-0.0083736		1.28467	0.932875	0.913621	0.774976		1.28467	1.10557	1.0828	0.82732
1.29161	-0.0076263	-0.0099614	-0.0083736		1.29161	0.945446	0.855482	0.704805		1.29161	0.957606	1.13276	0.898375
1.29856	-0.0079441	-0.0102828	-0.0086957		1.29856	0.967742	0.904366	0.696242		1.29856	0.9601	1.1231	0.896172
1.3055	-0.0082618	-0.0102828	-0.0093398		1.3055	0.992173	0.86616	0.982873		1.3055	1.0327	0.991168	0.898651
1.31245	-0.0079441	-0.0102828	-0.0096618		1.31245	0.929317	0.922876	0.856327		1.31245	0.903851	1.01766	0.855963
1.31939	-0.0079441	-0.0102828	-0.0090177		1.31939	0.907495	0.843142	0.917935		1.31939	1.00471	1.15264	0.933627
1.32634	-0.0082618	-0.0102828	-0.0093398		1.32634	1.02514	0.941386	0.947907		1.32634	0.935439	1.09026	1.00028
1.33328	-0.0079441	-0.0096401	-0.0093398		1.33328	0.991224	1.07333	0.938868		1.33328	1.16293	0.956114	0.859267
1.34022	-0.0079441	-0.0099614	-0.0086957		1.34022	1.03985	0.989321	0.904615		1.34022	0.965087	1.04803	0.89507
1.34717	-0.0079441	-0.0099614	-0.0086957		1.34717	0.993121	0.870432	0.943387		1.34717	1.01967	1.05713	0.835858
1.35411	-0.0079441	-0.0099614	-0.0090177		1.35411	1.00593	0.950878	0.944814		1.35411	0.962316	1.0345	0.858166
1.36106	-0.0073085	-0.0099614	-0.0086957		1.36106	0.940939	1.02088	0.903187		1.36106	1.023	0.989787	0.981548
1.368	-0.0082618	-0.0102828	-0.0090177		1.368	1.05527	0.935216	0.886775		1.368	0.956498	0.960254	0.84054
1.37494	-0.0082618	-0.0106041	-0.0093398		1.37494	1.07234	0.995966	0.857279		1.37494	1.02577	1.04858	0.927844
1.38189	-0.0079441	-0.0102828	-0.0093398		1.38189	0.986717	0.964642	0.991675		1.38189	0.949016	1.11151	0.777472
1.38883	-0.0082618	-0.0106041	-0.0096618		1.38883	1.08776	0.944471	0.854186		1.38883	0.962039	0.994204	0.885706
1.39578	-0.0079441	-0.0102828	-0.0090177		1.39578	1.00047	0.910536	0.95314		1.39578	0.934054	1.06707	0.934453
1.40272	-0.0076263	-0.0099614	-0.0093398		1.40272	1.02941	0.985287	1.08991		1.40272	0.980881	1.08612	0.944919
1.40967	-0.0082618	-0.0115681	-0.010306		1.40967	0.975095	1.03275	0.969077		1.40967	0.9468	0.980403	0.879647
1.41661	-0.0082618	-0.0102828	-0.0109501		1.41661	1.04435	0.960607	1.11608		1.41661	0.974508	0.941485	0.86808
1.42355	-0.0082618	-0.0109254	-0.0096618		1.42355	0.965607	0.999051	0.977165		1.42355	1.03103	0.97019	0.949601
1.4305	-0.0079441	-0.0106041	-0.0093398		1.4305	1.16817	0.935691	0.957422		1.4305	0.939595	0.914988	0.919581
1.43744	-0.0082618	-0.0109254	-0.0096618		1.43744	1.00664	1.01898	0.965271		1.43744	1.01164	1.01463	1.03911
1.44439	-0.0082618	-0.0109254	-0.010306		1.44439	0.987903	1.00807	0.938154		1.44439	0.955666	0.99172	0.834481
1.45133	-0.0088974	-0.0102828	-0.0096618		1.45133	1.01969	1.00356	0.875119		1.45133	0.890274	0.953906	0.936657
1.45827	-0.0082618	-0.0109254	-0.0099839		1.45827	0.994307	1.04461	0.889153		1.45827	0.981435	0.962738	0.868907
1.46522	-0.0082618	-0.0109254	-0.0096618		1.46522	1.07021	0.897722	0.843007		1.46522	1.0133	1.04527	0.938584
1.47216	-0.0082618	-0.0106041	-0.0099839		1.47216	1.03582	0.972235	1.01903		1.47216	0.890551	0.904499	0.829524
1.47911	-0.0085796	-0.0109254	-0.0099839		1.47911	1.15014	0.987897	0.943625		1.47911	0.914104	1.02539	0.892592
1.48605	-0.0082618	-0.0109254	-0.010306		1.48605	1.11812	0.938776	0.952902		1.48605	0.932391	0.980679	0.803635
1.493	-0.0085796	-0.0106041	-0.010306		1.493	1.00949	0.99644	0.94196		1.493	0.875312	0.934309	0.799504
1.49994	-0.0088974	-0.0112468	-0.0099839		1.49994	1.12144	0.98149	1.02712		1.49994	0.873095	0.891526	0.848251
1.50688	-0.0082618	-0.0109254	-0.0099839		1.50688	1.02917	0.955387	0.974548		1.50688	0.873649	0.935689	0.924539
1.51383	-0.0082618	-0.0106041	-0.0096618		1.51383	1.07898	0.985524	1.06993		1.51383	0.914658	0.941209	0.838061
1.52077	-0.0082618	-0.0112468	-0.0096618		1.52077	0.99834	0.973897	1.02188		1.52077	0.947631	0.971847	0.887083
1.52772	-0.0085796	-0.0109254	-0.0099839		1.52772	1.0638	0.962743	0.904377		1.52772	0.897201	0.909467	0.834481
1.53466	-0.0085796	-0.0109254	-0.0099839		1.53466	0.982685	0.977219	0.987869		1.53466	0.855362	0.901463	0.839438
1.5416	-0.0085796	-0.0109254	-0.0099839		1.5416	0.982922	0.967015	0.980019		1.5416	0.966473	0.87883	0.812724
1.54855	-0.0085796	-0.0109254	-0.010306		1.54855	1.0861	1.02515	0.991675		1.54855	0.943752	0.962738	0.862572
1.55549	-0.0088974	-0.0109254	-0.0099839		1.55549	1.00285	0.92074	1.00618		1.55549	0.88307	0.915264	0.912696
1.56244	-0.0085796	-0.0109254	-0.010306		1.56244	0.955645	0.988135	0.904377		1.56244	0.865614	0.885454	0.886257
1.56938	-0.0085796	-0.0112468	-0.010628		1.56938	1.04388	0.946369	0.918649		1.56938	0.834026	0.897599	0.818507
1.57633	-0.0092151	-0.0109254	-0.010306		1.57633	0.995256	0.992169	0.952188		1.57633	0.855085	0.855921	0.804186
1.58327	-0.0088974	-0.0112468	-0.010306		1.58327	1.02016	1.07831	0.978116		1.58327	0.868939	0.912227	0.800055
1.59021	-0.0085796	-0.0112468	-0.010628		1.59021	1.02514	0.87328	0.982873		1.59021	0.853145	0.836876	0.864225
1.59716	-0.0088974	-0.0109254	-0.010306		1.59716	1.10009	1.014	0.983349		1.59716	0.868662	0.869169	0.794272
1.6041	-0.0088974	-0.0115681	-0.0096618		1.6041	1.03795	0.929995	0.993102		1.6041	0.851759	0.881038	0.866703
1.61105	-0.0082618	-0.0109254	-0.0099839		1.61105	1.03344	0.913147	0.950761		1.61105	0.857024	0.903119	0.743046
1.61799	-0.0085796	-0.0112468	-0.010306		1.61799	0.930977	0.961794	0.998573		1.61799	0.844278	0.913055	0.780777
1.62493	-0.0088974	-0.0112468	-0.010628		1.62493	1.01139	0.880636	0.966223		1.62493	0.833195	0.871653	0.853484
1.63188	-0.0088974	-0.0112468	-0.010306		1.63188	1.00071	0.921215	0.88725		1.63188	0.857578	0.844052	0.743046
1.63882	-0.0088974	-0.0112468	-0.010306		1.63882	0.964896	0.965591	0.901047		1.63882	0.83652	0.856749	0.792344
1.64577	-0.0088974	-0.0115681	-0.010306		1.64577	1.00142	0.89345	0.946242		1.64577	0.825991	0.888214	0.773065
1.65271	-0.0088974	-0.0112468	-0.010306		1.65271	1.02846	1.00997	0.971218		1.65271	0.83652	0.873309	0.709446
1.65966	-0.0088974	-0.0109254	-0.0099839		1.65966	1.00024	0.907214	0.838487		1.65966	0.815738	0.870825	0.74938
1.6666	-0.0092151	-0.0112468	-0.0099839		1.6666	0.991698	0.861177	0.96313		1.6666	0.859795	0.849848	0.730377
1.67354	-0.0095329	-0.0115681	-0.0099839		1.67354	0.97462	0.856431	1.06541		1.67354	0.795234	0.823903	0.698155
1.68049	-0.0085796	-0.0118895	-0.0099839		1.68049	1.00712	0.826293	0.982636		1.68049	0.832918	0.873585	0.732305
1.68743	-0.0088974	-0.0109254	-0.010628		1.68743	1.0083	0.817988	0.898668		1.68743	0.84123	0.852056	0.788488
1.69438	-0.0088974	-0.0115681	-0.010306		1.69438	0.918406	0.868771	0.844434		1.69438	0.834857	0.825835	0.692922
1.70132	-0.0088974	-0.0112468	-0.0099839		1.70132	0.972011	0.947793	0.866556		1.70132	0.782211	0.859785	0.772514
1.70827	-0.0088974	-0.0112468	-0.0099839		1.70827	0.936195	0.92169	0.863463		1.70827	0.791909	0.809274	0.751308
1.71521	-0.0085796	-0.0112468	-0.010306		1.71521	1.03083	0.892264	0.821598		1.71521	0.806595	0.814242	0.714679
1.72215	-0.0092151	-0.0112468	-0.0099839		1.72215	0.938093	0.886569	0.862036		1.72215	0.789692	0.825007	0.705315
1.7291	-0.0085796	-0.0106041	-0.0099839		1.7291	0.919355	0.895349	0.835871		1.7291	0.795788	0.796853	0.817406
1.73604	-0.0085796	-0.0102828	-0.010306		1.73604	0.975095	0.885857	0.905328		1.73604	0.828484	0.835219	0.749656
1.74299	-0.0082618	-0.0106041	-0.0099839		1.74299	0.893975	0.86355	0.893911		1.74299	0.786367	0.805962	0.680804
1.74993	-0.0085796	-0.0112468	-0.0099839		1.74993	1.03843	0.899146	0.871551		1.74993	0.747021	0.857577	0.695676
1.75687	-0.0085796	-0.0099614	-0.0090177		1.75687	0.887334	0.813242	0.925785		1.75687	0.736769	0.787469	0.683558
1.76382	-0.0085796	-0.0112468	-0.0096618		1.76382	0.996917	0.947556	0.955519		1.76382	0.777778	0.807342	0.717709
1.77076	-0.0085796	-0.0112468	-0.010306		1.77076	0.908207	0.810394	0.819458		1.77076	0.827099	0.765664	0.638942
1.77771	-0.0088974	-0.0112468	-0.0099839		1.77771	0.869782	0.869957	0.9196		1.77771	0.763369	0.791057	0.74883
1.78465	-0.0088974	-0.0106041	-0.0093398		1.78465	0.893027	0.843379	0.839201		1.78465	0.768357	0.820591	0.749105
1.7916	-0.0088974	-0.0112468	-0.0093398		1.7916	0.943548	0.82131	0.856803		1.7916	0.737878	0.819763	0.657395
1.79854	-0.0079441	-0.0099614	-0.0086957		1.79854	0.945446	0.873754	0.849905		1.79854	0.771959	0.804306	0.695125
1.80548	-0.0092151	-0.0115681	-0.010306		1.80548	0.945209	0.856194	0.822312		1.80548	0.711832	0.787745	0.706417
1.81243	-0.0085796	-0.0109254	-0.010306		1.81243	0.962524	0.801851	0.854662		1.81243	0.753117	0.788849	0.645828
1.81937	-0.0088974	-0.0109254	-0.0093398		1.81937	0.802657	0.907214	0.833254		1.81937	0.73095	0.805962	0.667309
1.82632	-0.0085796	-0.0115681	-0.0096618		1.82632	1.06879	0.87233	0.850618		1.82632	0.720975	0.791609	0.682181
1.83326	-0.0085796	-0.0109254	-0.0096618		1.83326	0.930503	0.85738	0.885823		1.83326	0.763092	0.759868	0.696502
1.8402	-0.0095329	-0.0115681	-0.010628		1.8402	0.972486	0.790935	0.793054		1.8402	0.741757	0.854264	0.727348
1.84715	-0.0092151	-0.0118895	-0.010628		1.84715	0.935484	0.828666	0.785918		1.84715	0.72153	0.785261	0.648582
1.85409	-0.0092151	-0.0115681	-0.0099839		1.85409	0.949478	0.830802	0.883206		1.85409	0.704073	0.746067	0.704765
1.86104	-0.0085796	-0.0109254	-0.0096618		1.86104	0.866698	0.855719	0.840628		1.86104	0.732613	0.799614	0.668411
1.86798	-0.0092151	-0.0115681	-0.0099839		1.86798	0.871205	0.849786	0.800666		1.86798	0.732336	0.76732	0.686312
1.87493	-0.0088974	-0.0112468	-0.010306		1.87493	0.826376	0.783579	0.890105		1.87493	0.744805	0.743031	0.717158
1.88187	-0.0092151	-0.0109254	-0.0099839		1.88187	0.824241	0.791172	0.827783		1.88187	0.697146	0.750483	0.721289
1.88881	-0.0092151	-0.0115681	-0.010628		1.88881	0.814516	0.738728	0.840152		1.88881	0.7243	0.76456	0.631782
1.89576	-0.0085796	-0.0109254	-0.0093398		1.89576	0.839184	0.816801	0.823264		1.89576	0.727071	0.723158	0.657119
1.9027	-0.0088974	-0.0102828	-0.0086957		1.9027	0.843216	0.85738	0.818982		1.9027	0.767526	0.780845	0.748554
1.90965	-0.0082618	-0.0109254	-0.0096618		1.90965	0.866935	0.789511	0.85157		1.90965	0.730119	0.757107	0.636464
1.91659	-0.0082618	-0.0102828	-0.0090177		1.91659	0.815702	0.776459	0.81137		1.91659	0.750901	0.752139	0.654916
1.92353	-0.0082618	-0.0099614	-0.0083736		1.92353	0.854602	0.8187	0.885823		1.92353	0.732336	0.759315	0.608372
1.93048	-0.0082618	-0.0096401	-0.0083736		1.93048	0.833966	0.834599	0.888915		1.93048	0.750346	0.73475	0.624897
1.93742	-0.0082618	-0.0099614	-0.0080515		1.93742	0.812144	0.781443	0.778544		1.93742	0.693544	0.760972	0.666483
1.94437	-0.0082618	-0.0102828	-0.0083736		1.94437	0.839896	0.780731	0.802093		1.94437	0.718482	0.714877	0.619113
1.95131	-0.0076263	-0.0093188	-0.0083736		1.95131	0.855076	0.76317	0.791151		1.95131	0.726794	0.750759	0.612503
1.95826	-0.0076263	-0.0089974	-0.0080515		1.95826	0.879507	0.78429	0.778544		1.95826	0.742034	0.743031	0.704214
1.9652	-0.0076263	-0.0089974	-0.0083736		1.9652	0.84796	0.807784	0.810894		1.9652	0.699363	0.693072	0.601212
1.97214	-0.0069908	-0.0093188	-0.0074074		1.97214	0.828748	0.808733	0.806851		1.97214	0.68634	0.745791	0.618838
1.97909	-0.0079441	-0.0096401	-0.0077295		1.97909	0.884725	0.775273	0.805661		1.97909	0.702688	0.714601	0.635913
1.98603	-0.0076263	-0.0089974	-0.0080515		1.98603	0.895161	0.728761	0.768792		1.98603	0.669715	0.701628	0.69127
1.99298	-0.0073085	-0.0089974	-0.0080515		1.99298	0.873102	0.779307	0.786156		1.99298	0.703796	0.742755	0.570642
1.99992	-0.0073085	-0.0083548	-0.0080515		1.99992	0.912002	0.722354	0.77117		1.99992	0.674702	0.727022	0.617461
2.00686	-0.0069908	-0.0093188	-0.0077295		2.00686	0.84962	0.760085	0.802569		2.00686	0.698254	0.730334	0.594327
2.01381	-0.0073085	-0.0083548	-0.0077295
2.02075	-0.006673	-0.0086761	-0.0080515
2.0277	-0.0069908	-0.0093188	-0.0080515
2.03464	-0.0073085	-0.0086761	-0.0080515
2.04159	-0.0076263	-0.0093188	-0.0077295
2.04853	-0.0069908	-0.0093188	-0.0077295
2.05547	-0.0076263	-0.0093188	-0.0083736
2.06242	-0.0079441	-0.0093188	-0.0080515
2.06936	-0.0079441	-0.0089974	-0.0090177
2.07631	-0.0076263	-0.0093188	-0.0083736
2.08325	-0.0079441	-0.0096401	-0.0080515
2.09019	-0.0079441	-0.0096401	-0.0086957
2.09714	-0.0076263	-0.0093188	-0.0086957
2.10408	-0.0082618	-0.0102828	-0.0093398
2.11103	-0.0085796	-0.0109254	-0.0093398
2.11797	-0.0088974	-0.0112468	-0.0099839
2.12492	-0.0092151	-0.0109254	-0.010306
2.13186	-0.0088974	-0.0112468	-0.010628
2.1388	-0.0088974	-0.0115681	-0.0099839
2.14575	-0.0092151	-0.0112468	-0.010306
2.15269	-0.0092151	-0.0109254	-0.010628
2.15964	-0.0092151	-0.0115681	-0.010628
2.16658	-0.0092151	-0.0118895	-0.010306
2.17353	-0.0092151	-0.0118895	-0.010306
2.18047	-0.0092151	-0.0115681	-0.010628
2.18741	-0.0092151	-0.0115681	-0.010306
2.19436	-0.0088974	-0.0109254	-0.010306
2.2013	-0.0088974	-0.0112468	-0.010306
2.20825	-0.0092151	-0.0115681	-0.010628
2.21519	-0.0092151	-0.0115681	-0.010306
2.22213	-0.0092151	-0.0115681	-0.010306
2.22908	-0.0088974	-0.0112468	-0.0099839
2.23602	-0.0092151	-0.0112468	-0.0109501
2.24297	-0.0092151	-0.0115681	-0.010628
2.24991	-0.0098507	-0.0115681	-0.0109501
2.25686	-0.0092151	-0.0112468	-0.010306
2.2638	-0.0092151	-0.0109254	-0.0096618
2.27074	-0.0095329	-0.0112468	-0.010628
2.27769	-0.0088974	-0.0118895	-0.0099839
2.28463	-0.0095329	-0.0118895	-0.010628
2.29158	-0.0092151	-0.0122108	-0.010628
2.29852	-0.0095329	-0.0112468	-0.0109501
2.30546	-0.0095329	-0.0118895	-0.0109501
2.31241	-0.0095329	-0.0118895	-0.010628
2.31935	-0.0095329	-0.0115681	-0.0109501
2.3263	-0.0088974	-0.0118895	-0.010306
2.33324	-0.0092151	-0.0112468	-0.010306
2.34019	-0.0095329	-0.0112468	-0.010306
2.34713	-0.0095329	-0.0115681	-0.0099839
2.35407	-0.0088974	-0.0112468	-0.0109501
2.36102	-0.0098507	-0.0115681	-0.0112721
2.36796	-0.0095329	-0.0115681	-0.0109501
2.37491	-0.0095329	-0.0115681	-0.0099839
2.38185	-0.0092151	-0.0112468	-0.010628
2.38879	-0.0092151	-0.0112468	-0.0099839
2.39574	-0.0095329	-0.0109254	-0.010306
2.40268	-0.0095329	-0.0112468	-0.0109501
2.40963	-0.0095329	-0.0115681	-0.0112721
2.41657	-0.0095329	-0.0115681	-0.010306
2.42352	-0.0092151	-0.0112468	-0.010306
2.43046	-0.0095329	-0.0112468	-0.010628
2.4374	-0.0095329	-0.0118895	-0.010628
2.44435	-0.0095329	-0.0115681	-0.010306
2.45129	-0.0092151	-0.0118895	-0.010628
2.45824	-0.0095329	-0.0118895	-0.0109501
2.46518	-0.0092151	-0.0118895	-0.010628
2.47212	-0.0095329	-0.0109254	-0.0099839
2.47907	-0.0092151	-0.0118895	-0.010628
2.48601	-0.0098507	-0.0118895	-0.010628
2.49296	-0.0095329	-0.0115681	-0.010306
2.4999	-0.0092151	-0.0112468	-0.010306
2.50685	-0.0095329	-0.0115681	-0.0109501
2.51379	-0.0092151	-0.0112468	-0.010628
2.52073	-0.0092151	-0.0118895	-0.010306
2.52768	-0.0095329	-0.0109254	-0.010306
2.53462	-0.0088974	-0.0112468	-0.010628
2.54157	-0.0085796	-0.0106041	-0.0096618
2.54851	-0.0088974	-0.0109254	-0.010306
2.55546	-0.0088974	-0.0106041	-0.0096618
2.5624	-0.0082618	-0.0106041	-0.0099839
2.56934	-0.0088974	-0.0112468	-0.010306
2.57629	-0.0095329	-0.0109254	-0.010306
2.58323	-0.0088974	-0.0109254	-0.0099839
2.59018	-0.0085796	-0.0109254	-0.0099839
2.59712	-0.0085796	-0.0109254	-0.0096618
2.60406	-0.0088974	-0.0109254	-0.0099839
2.61101	-0.0079441	-0.0106041	-0.0099839
2.61795	-0.0082618	-0.0109254	-0.0099839
2.6249	-0.0082618	-0.0109254	-0.0099839
2.63184	-0.0082618	-0.0106041	-0.0096618
2.63879	-0.0085796	-0.0109254	-0.0096618
2.64573	-0.0085796	-0.0109254	-0.010306
2.65267	-0.0085796	-0.0109254	-0.010306
2.65962	-0.0079441	-0.0109254	-0.0096618
2.66656	-0.0088974	-0.0109254	-0.010306
2.67351	-0.0088974	-0.0109254	-0.0099839
2.68045	-0.0085796	-0.0115681	-0.0099839
2.68739	-0.0085796	-0.0109254	-0.0099839
2.69434	-0.0088974	-0.0109254	-0.0099839
2.70128	-0.0082618	-0.0109254	-0.0099839
2.70823	-0.0085796	-0.0112468	-0.0099839
2.71517	-0.0092151	-0.0112468	-0.010306
2.72212	-0.0085796	-0.0115681	-0.010628
2.72906	-0.0085796	-0.0112468	-0.010306
2.736	-0.0092151	-0.0112468	-0.010628
2.74295	-0.0092151	-0.0118895	-0.010628
2.74989	-0.0088974	-0.0112468	-0.010628
2.75684	-0.0092151	-0.0112468	-0.0109501
2.76378	-0.0088974	-0.0112468	-0.010306
2.77072	-0.0092151	-0.0112468	-0.010306
2.77767	-0.0092151	-0.0118895	-0.0109501
2.78461	-0.0088974	-0.0118895	-0.0109501
2.79156	-0.0088974	-0.0115681	-0.010628
2.7985	-0.0088974	-0.0118895	-0.0109501
2.80545	-0.0088974	-0.0109254	-0.0099839
2.81239	-0.0085796	-0.0112468	-0.0099839
2.81933	-0.0082618	-0.0109254	-0.0099839
2.82628	-0.0085796	-0.0112468	-0.010628
2.83322	-0.0088974	-0.0115681	-0.010628
2.84017	-0.0085796	-0.0118895	-0.010628
2.84711	-0.0079441	-0.0112468	-0.010306
2.85405	-0.0085796	-0.0112468	-0.0099839
2.861	-0.0085796	-0.0109254	-0.010628
2.86794	-0.0085796	-0.0112468	-0.010306
2.87489	-0.0088974	-0.0115681	-0.010628
2.88183	-0.0088974	-0.0112468	-0.010628
2.88878	-0.0092151	-0.0115681	-0.0109501
2.89572	-0.0088974	-0.0112468	-0.010306
2.90266	-0.0085796	-0.0115681	-0.010628
2.90961	-0.0088974	-0.0112468	-0.0109501
2.91655	-0.0079441	-0.0115681	-0.010628
2.9235	-0.0085796	-0.0112468	-0.0109501
2.93044	-0.0085796	-0.0118895	-0.010306
2.93738	-0.0079441	-0.0109254	-0.010306
2.94433	-0.0092151	-0.0112468	-0.010306
2.95127	-0.0082618	-0.0112468	-0.010628
2.95822	-0.0085796	-0.0115681	-0.0109501
2.96516	-0.0079441	-0.0106041	-0.010306
2.97211	-0.0085796	-0.0112468	-0.010628
2.97905	-0.0085796	-0.0112468	-0.010306
2.98599	-0.0082618	-0.0115681	-0.010628
2.99294	-0.0082618	-0.0115681	-0.010628
2.99988	-0.0085796	-0.0115681	-0.0112721
3.00683	-0.0085796	-0.0118895	-0.0112721
3.01377	-0.0082618	-0.0118895	-0.0109501
3.02072	-0.0085796	-0.0118895	-0.0109501
3.02766	-0.0085796	-0.0115681	-0.0109501
3.0346	-0.0082618	-0.0118895	-0.010628
3.04155	-0.0082618	-0.0112468	-0.010306
3.04849	-0.0085796	-0.0118895	-0.010306
3.05544	-0.0079441	-0.0109254	-0.0099839
3.06238	-0.0076263	-0.0112468	-0.0109501
3.06932	-0.0076263	-0.0118895	-0.010628
3.07627	-0.0076263	-0.0112468	-0.0109501
3.08321	-0.0082618	-0.0112468	-0.010628
3.09016	-0.0079441	-0.0115681	-0.010628
3.0971	-0.0073085	-0.0118895	-0.0109501
3.10405	-0.0076263	-0.0118895	-0.0109501
3.11099	-0.0076263	-0.0118895	-0.010628
3.11793	-0.0073085	-0.0115681	-0.0109501
3.12488	-0.0073085	-0.0112468	-0.010628
3.13182	-0.0073085	-0.0118895	-0.0109501
3.13877	-0.0073085	-0.0118895	-0.0109501
3.14571	-0.0073085	-0.0122108	-0.0109501
3.15265	-0.0057197	-0.0115681	-0.0112721
3.1596	-0.0057197	-0.0122108	-0.0109501
3.16654	-0.005402	-0.0115681	-0.0112721
3.17349	-0.0050842	-0.0118895	-0.0109501
3.18043	-0.0044487	-0.0112468	-0.0112721
3.18738	-0.0041309	-0.0115681	-0.010306
3.19432	-0.0025421	-0.0115681	-0.010306
3.20126	-0.0022243	-0.0122108	-0.0109501
3.20821	-0.0019066	-0.0115681	-0.010628
3.21515	0	-0.0115681	-0.010306
3.2221	0.0025421	-0.0115681	-0.010628
3.22904	0.00317763	-0.0109254	-0.010306
3.23598	0.00571973	-0.0118895	-0.010628
3.24293	0.00508421	-0.0118895	-0.0099839
3.24987	0.0123928	-0.0115681	-0.0109501
3.25682	0.0108039	-0.0112468	-0.010628
3.26376	0.0165237	-0.0115681	-0.0109501
3.27071	0.0158882	-0.0115681	-0.0112721
3.27765	0.0301875	-0.0112468	-0.0112721
3.28459	0.0276454	-0.0118895	-0.010628
3.29154	0.0247855	-0.0118895	-0.0109501
3.29848	0.0349539	-0.0112468	-0.0112721
3.30543	0.0340006	-0.0122108	-0.0109501
3.31237	0.0403559	-0.0115681	-0.0109501
3.31931	0.0419447	-0.0122108	-0.0112721
3.32626	0.0635526	-0.0118895	-0.0109501
3.3332	0.0508421	-0.0118895	-0.0109501
3.34015	0.0559263	-0.0122108	-0.0115942
3.34709	0.092469	-0.0122108	-0.0119163
3.35404	0.0842072	-0.0122108	-0.0115942
3.36098	0.0772164	-0.0122108	-0.0112721
3.36792	0.0816651	-0.0122108	-0.0112721
3.37487	0.0985065	-0.0115681	-0.0115942
3.38181	0.0972355	-0.0122108	-0.0109501
3.38876	0.10518	-0.0118895	-0.0112721
3.3957	0.108039	-0.0118895	-0.0115942
3.40265	0.108675	-0.0122108	-0.0112721
3.40959	0.109946	-0.0118895	-0.0112721
3.41653	0.128376	-0.0118895	-0.0109501
3.42348	0.12075	-0.0115681	-0.010306
3.43042	0.133143	-0.0118895	-0.010628
3.43737	0.148078	-0.0118895	-0.0109501
3.44431	0.18462	-0.0115681	-0.0112721
3.45125	0.151573	-0.0125321	-0.0112721
3.4582	0.179854	-0.0115681	-0.0109501
3.46514	0.170321	-0.0122108	-0.0119163
3.47209	0.171274	-0.0118895	-0.0115942
3.47903	0.179218	-0.0128535	-0.0112721
3.48598	0.178265	-0.0109254	-0.010628
3.49292	0.185574	-0.0112468	-0.010306
3.49986	0.215761	-0.0109254	-0.010306
3.50681	0.191929	-0.0109254	-0.0099839
3.51375	0.207499	-0.0109254	-0.0099839
3.5207	0.22307	-0.0112468	-0.0099839
3.52764	0.224976	-0.0112468	-0.010306
3.53458	0.231331	-0.0106041	-0.010306
3.54153	0.236733	-0.0109254	-0.010306
3.54847	0.255799	-0.0109254	-0.010306
3.55542	0.267239	-0.0109254	-0.0109501
3.56236	0.266603	-0.0115681	-0.0099839
3.56931	0.286304	-0.0115681	-0.010628
3.57625	0.255481	-0.0115681	-0.010306
3.58319	0.285987	-0.0109254	-0.010628
3.59014	0.333016	-0.0109254	-0.0099839
3.59708	0.290753	-0.0115681	-0.010628
3.60403	0.306323	-0.0109254	-0.010628
3.61097	0.285351	-0.0112468	-0.010628
3.61791	0.297426	-0.0112468	-0.0109501
3.62486	0.331427	-0.0115681	-0.010306
3.6318	0.376549	-0.0112468	-0.0109501
3.63875	0.334604	-0.0109254	-0.010628
3.64569	0.342548	-0.0112468	-0.0109501
3.65264	0.336193	-0.0112468	-0.0099839
3.65958	0.337782	-0.0112468	-0.010306
3.66652	0.348586	-0.0115681	-0.010628
3.67347	0.335875	-0.0115681	-0.010628
3.68041	0.349221	-0.0118895	-0.010306
3.68736	0.375914	-0.0115681	-0.010628
3.6943	0.370194	-0.0122108	-0.010628
3.70124	0.477598	-0.0112468	-0.010306
3.70819	0.381633	-0.0115681	-0.0115942
3.71513	0.417541	-0.0125321	-0.010306
3.72208	0.408008	-0.0109254	-0.010628
3.72902	0.407054	-0.0115681	-0.010628
3.73597	0.437242	-0.0115681	-0.0099839
3.74291	0.4204	-0.0125321	-0.010306
3.74985	0.418176	-0.0122108	-0.010628
3.7568	0.486177	-0.0125321	-0.0099839
3.76374	0.464252	-0.0118895	-0.0093398
3.77069	0.460121	-0.0122108	-0.0086957
3.77763	0.49571	-0.0115681	-0.0096618
3.78457	0.541786	-0.0125321	-0.0090177
3.79152	0.55259	-0.0112468	-0.0077295
3.79846	0.476962	-0.0115681	-0.0077295
3.80541	0.48586	-0.0115681	-0.0077295
3.81235	0.598665	-0.0106041	-0.0080515
3.8193	0.506196	-0.0102828	-0.0048309
3.82624	0.570384	-0.0106041	-0.0057971
3.83318	0.620273	-0.0106041	-0.0028986
3.84013	0.518271	-0.0096401	-0.0019324
3.84707	0.559263	-0.0112468	-0.0028986
3.85402	0.543375	-0.0106041	-0.0012882
3.86096	0.517636	-0.0099614	0.00161031
3.86791	0.557674	-0.0099614	0.00193237
3.87485	0.571656	-0.0089974	0.00322061
3.88179	0.636479	-0.0080334	0.00515298
3.88874	0.556721	-0.0080334	0.00805153
3.89568	0.632984	-0.0080334	0.0109501
3.90263	0.702892	-0.0070694	0.0138486
3.90957	0.673022	-0.0073907	0.0170692
3.91651	0.579917	-0.0054627	0.0199678
3.92346	0.701303	-0.0064267	0.0199678
3.9304	0.65205	-0.0051414	0.0231884
3.93735	0.667938	-0.0057841	0.0257649
3.94429	0.63775	-0.0016067	0.0347826
3.95124	0.606609	-0.0006427	0.0325282
3.95818	0.612011	0.00032134	0.0463768
3.96512	0.712742	0.00321337	0.0499195
3.97207	0.685097	0.00032134	0.0492754
3.97901	0.637115	0.00674807	0.0502416
3.98596	0.643152	0.00706941	0.0586151
3.9929	0.653003	0.0096401	0.0660225
3.99984	0.724182	0.0131748	0.0615137
4.00679	0.694312	0.0147815	0.0657005
4.01373	0.657452	0.0199229	0.0853462
4.02068	0.724817	0.0215296	0.0850242
4.02762	0.695583	0.0250643	0.0869565
4.03457	0.78837	0.0250643	0.0898551
4.04151	0.806482	0.0330977	0.104992
4.04845	0.761678	0.0433805	0.105314
4.0554	0.687639	0.0395244	0.122705
4.06234	0.694312	0.0414524	0.117552
4.06929	0.755005	0.0469152	0.122705
4.07623	0.859549	0.0523779	0.123027
4.08317	0.780744	0.0623393	0.135266
4.09012	0.693041	0.0742288	0.1343
4.09706	0.693677	0.06491	0.141063
4.10401	0.719098	0.0867609	0.151047
4.11095	0.725453	0.0931877	0.163285
4.1179	0.726088	0.0864396	0.177778
4.12484	0.826819	0.0931877	0.17649
4.13178	0.797903	0.106362	0.180998
4.13873	0.890054	0.109576	0.188728
4.14567	0.753416	0.125321	0.185185
4.15262	0.743565	0.14653	0.213527
4.15956	0.916111	0.142031	0.192271
4.1665	0.725135	0.143638	0.221578
4.17345	0.748014	0.142674	0.221578
4.18039	0.879568	0.16581	0.230918
4.18734	0.748332	0.143638	0.219646
4.19428	0.793454	0.16356	0.226087
4.20123	0.757865	0.150064	0.261192
4.20817	0.992056	0.16356	0.270209
4.21511	0.723228	0.172879	0.263768
4.22206	0.774706	0.18509	0.271498
4.229	0.837623	0.179949	0.268921
4.23595	0.775659	0.219794	0.281481
4.24289	0.814744	0.176093	0.291787
4.24983	0.763902	0.217866	0.301771
4.25678	0.806482	0.197622	0.311755
4.26372	0.829679	0.207262	0.305636
4.27067	0.775977	0.213368	0.310789
4.27761	0.803623	0.22847	0.327858
4.28456	0.761678	0.285668	0.30467
4.2915	0.919606	0.278599	0.298873
4.29844	0.929139	0.24518	0.318841
4.30539	0.925643	0.286311	0.352013
4.31233	0.817604	0.268316	0.354267
4.31928	0.963775	0.288239	0.339452
4.32622	0.966317	0.276671	0.358454
4.33317	0.843978	0.303663	0.352335
4.34011	0.987607	0.290488	0.358132
4.34705	0.910391	0.297879	0.374235
4.354	0.932952	0.28856	0.360709
4.36094	0.969813	0.35347	0.384219
4.36789	0.913568	0.302057	0.402899
4.37483	0.819193	0.36536	0.379066
4.38177	0.809342	0.357648	0.405475
4.38872	0.851922	0.315874	0.436715
4.39566	0.866857	0.356362	0.444767
4.40261	0.847156	0.33901	0.444122
4.40955	0.850016	0.35829	0.454106
4.4165	0.844296	0.386889	0.43124
4.42344	0.893867	0.390103	0.413205
4.43038	0.916746	0.387532	0.479227
4.43733	0.840165	0.354756	0.476006
4.44427	1.0089	0.427378	0.443478
4.45122	0.951382	0.37982	0.500483
4.45816	0.842707	0.417738	0.452174
4.4651	0.815697	0.46144	0.507246
4.47205	0.86082	0.429949	0.494042
4.47899	0.875437	0.460476	0.469243
4.48594	0.902447	0.452442	0.494686
4.49288	0.90054	0.476221	0.544283
4.49983	0.970766	0.512532	0.490499
4.50677	0.874801	0.493895	0.551369
4.51371	0.9034	0.432841	0.508535
4.52066	0.896727	0.482969	0.533333
4.5276	0.904671	0.444087	0.553945
4.53455	0.970766	0.506748	0.555556
4.54149	0.97585	0.502892	0.542995
4.54843	0.902447	0.519923	0.592915
4.55538	0.845885	0.488432	0.573591
4.56232	0.88783	0.536311	0.593881
4.56927	1.10137	0.494216	0.607085
4.57621	0.945345	0.497751	0.614171
4.58316	0.915793	0.562661	0.618357
4.5901	1.09406	0.541774	0.624155
4.59704	0.890054	0.618895	0.608374
4.60399	0.915475	0.540488	0.603543
4.61093	0.911344	0.57937	0.62351
4.61788	0.9034	0.570051	0.590016
4.62482	0.922784	0.633033	0.6438
4.63176	1.13886	0.582262	0.623188
4.63871	1.12266	0.614396	0.626409
4.64565	1.01811	0.697301	0.655072
4.6526	0.953924	0.60347	0.653462
4.65954	0.920877	0.618573	0.694686
4.66649	1.00032	0.614396	0.623188
4.67343	0.902129	0.640103	0.625443
4.68037	0.978074	0.637853	0.655072
4.68732	0.92755	0.599614	0.694364
4.69426	0.907531	0.609897	0.641546
4.70121	0.947887	0.665488	0.667955
4.70815	0.966317	0.623393	0.709179
4.7151	1.07753	0.634961	0.66409
4.72204	0.937083	0.690874	0.732367
4.72898	0.889418	0.716902	0.714654
4.73593	0.90912	0.65392	0.67343
4.74287	0.93899	0.685411	0.827053
4.74982	0.928821	0.698586	0.720129
4.75676	1.19956	0.677378	0.77037
4.7637	0.948205	0.673843	0.755233
4.77065	1.12266	0.704049	0.773269
4.77759	0.928503	0.670308	0.747826
4.78454	0.97299	0.814267	0.767472
4.79148	1	0.679306	0.742995
4.79843	1.08643	0.712404	0.756844
4.80537	0.937083	0.7259	0.783575
4.81231	0.937083	0.750643	0.73752
4.81926	0.986654	0.737789	0.740419
4.8262	0.947251	0.794344	0.759098
4.83315	0.992056	0.708869	0.816425
4.84009	1.04163	0.739396	0.736232
4.84703	0.921195	0.763496	0.764251
4.85398	0.989832	0.733612	0.771981
4.86092	0.957738	0.748072	0.767794
4.86787	1.13982	0.664203	0.818035
4.87481	0.972037	0.789203	0.813205
4.88176	0.959009	0.734576	0.72818
4.8887	0.932316	0.787275	0.803865
4.89564	1.00064	0.727828	0.847987
4.90259	0.958055	0.700514	0.808374
4.90953	0.983159	0.768638	0.816425
4.91648	0.925326	0.871787	0.855395
4.92342	0.970766	0.778599	0.840258
4.93036	1.0143	0.797879	0.822866
4.93731	1.09342	0.696658	0.846055
4.94425	0.995869	0.79338	0.829308
4.9512	1.14744	0.774743	0.865056
4.95814	1.00191	0.787918	0.808696
4.96509	1.05624	0.803985	0.866345
4.97203	0.950429	0.851542	0.868599
4.97897	1.21926	0.880784	0.844767
4.98592	1.13028	0.897172	0.890821
4.99286	0.977439	0.871465	0.784219
4.99981	1.13378	0.853792	0.822222
5.00675	1.01176	0.824871	0.908535
5.01369	0.979981	0.863111	0.838969
5.02064	0.942803	0.795951	0.892109
5.02758	0.974579	0.799807	0.86248
5.03453	0.983794	0.802057	0.89533
5.04147	0.954242	0.884961	0.805797
5.04842	0.955513	0.790167	0.837037
5.05536	0.922784	0.875321	0.937198
5.0623	1.0537	0.801735	0.85475
5.06925	0.950429	0.869859	0.894686
5.07619	0.964093	0.78599	0.932689
5.08314	0.952971	0.829049	0.829308
5.09008	0.949476	0.821015	0.880515
5.09703	1.07722	0.856041	0.918519
5.10397	0.99428	0.878856	0.968438
5.11091	0.929457	0.901671	0.885668
5.11786	1.01557	0.817159	0.912077
5.1248	1.00636	0.802378	0.944928
5.13175	0.932952	0.885925	0.958132
5.13869	0.950429	0.897172	0.870853
5.14563	0.914204	0.823586	0.919163
5.15258	1.1503	0.881105	0.886634
5.15952	0.943438	0.906812	0.992271
5.16647	1.17286	0.831298	0.869887
5.17341	0.997458	0.892031	0.946216
5.18036	0.919606	0.892031	0.901771
5.1873	1.05243	0.872429	0.952657
5.19424	0.937718	0.827763	0.884058
5.20119	1.05879	0.883997	0.944928
5.20813	0.970766	0.912918	0.926248
5.21508	0.98157	0.910026	0.885668
5.22202	0.989832	0.910347	0.913688
5.22896	1.01398	0.870823	0.887923
5.23591	1.01366	0.923201	0.933977
5.24285	0.965999	0.939589	0.967794
5.2498	1.10327	0.907134	0.922061
5.25674	0.941532	0.856041	0.995169
5.26369	1.02034	0.88464	0.952013
5.27063	1.06228	0.897172	0.886957
5.27757	0.988243	0.922879	0.863446
5.28452	0.932634	0.88946	0.984863
5.29146	0.943438	1.01928	0.894686
5.29841	1.06832	0.934447	0.953301
5.30535	0.980616	0.914846	0.9781
5.31229	0.974261	0.940231	0.892754
5.31924	0.979028	0.951478	0.922061
5.32618	1.11058	0.970437	0.905958
5.33313	0.985065	0.878213	0.9562
5.34007	0.933905	0.923843	0.9781
5.34702	1.01843	0.993252	0.920451
5.35396	0.938354	0.948265	0.975845
5.3609	1.08993	0.995823	1.00548
5.36785	0.966953	1.03085	0.908535
5.37479	0.945027	0.955656	1.01675
5.38174	0.98443	0.967866	0.902415
5.38868	0.99428	0.897815	0.902093
5.39562	0.918017	0.899422	0.934944
5.40257	0.966953	0.911632	1.01417
5.40951	1.01875	0.987147	0.955233
5.41646	1.10423	0.965296	0.955233
5.4234	0.942803	0.952442	0.948148
5.43035	0.955195	1.03053	0.947826
5.43729	0.988243	0.925129	0.948792
5.44423	0.976803	0.963046	0.904348
5.45118	0.960915	0.966902	0.933011
5.45812	0.919288	1.03728	0.886312
5.46507	0.932316	0.987147	0.984219
5.47201	1.0089	0.990039	0.921417
5.47895	0.977121	0.959833	0.95781
5.4859	0.977439	0.962082	0.980354
5.49284	1.01271	0.936375	0.910145
5.49979	1.02479	0.978792	0.921417
5.50673	1.06355	0.960476	0.962319
5.51368	1.02193	0.96401	0.964251
5.52062	1.0108	1.05366	0.935588
5.52756	0.966635	1.02924	0.921095
5.53451	1.06165	1.00675	0.890499
5.54145	0.986336	0.997429	1.00097
5.5484	1.06768	1.05752	0.997424
5.55534	0.973308	0.989075	0.923349
5.56229	1.02923	1.02828	1
5.56923	1.04449	0.981684	0.998712
5.57617	1.13886	1.01189	1.0029
5.58312	0.967906	1.03728	0.947826
5.59006	1.02034	0.97847	0.975523
5.59701	1.05307	0.991003	0.953301
5.60395	0.99714	1.01735	1.00161
5.61089	1.11598	1.0106	0.930435
5.61784	1.034	0.980077	1.01256
5.62478	1.18621	0.976221	0.927536
5.63173	1.04131	1.0437	0.948792
5.63867	1.10264	1.01896	0.952013
5.64562	1.00858	0.974293	0.960064
5.65256	1.03114	1.00932	0.922705
5.6595	1.05497	0.970758	0.933977
5.66645	1.00254	1.02539	1
5.67339	0.988243	0.994216	0.940419
5.68034	1.01557	1.03149	0.952013
5.68728	1.04385	0.989075	0.975523
5.69422	1.01843	1.01478	0.945572
5.70117	1.11884	1.02089	0.977778
5.70811	1.11535	1.07423	0.91562
5.71506	1.10041	1.00803	0.952979
5.722	1.1538	1.06587	0.935266
5.72895	1.03273	1.02346	0.914332
5.73589	1.09692	1.0723	0.964573
5.74283	0.996822	1.08258	0.943639
5.74978	1.02097	1.02249	0.930113
5.75672	1.00191	0.986504	0.969404
5.76367	1.05148	1.00611	0.974557
5.77061	0.999047	1.06555	0.975201
5.77755	1.10995	1.09897	0.896296
5.7845	1.0591	1.02314	0.972303
5.79144	1.10327	1.0331	0.930435
5.79839	1.06832	1.04499	1.0058
5.80533	1.10423	1.05784	0.983575
5.81228	1.10105	0.973008	0.910145
5.81922	1.08039	1.0874	0.917552
5.82616	1.03781	1.07359	0.929469
5.83311	1.1414	1.0421	0.918519
5.84005	1.07054	1.00225	0.959742
5.847	1.17572	1.0421	0.936554
5.85394	1.11058	1.08098	0.935588
5.86088	1.0966	1.04756	0.924638
5.86783	1.02193	1.02603	0.930113
5.87477	1.04925	0.987789	0.960709
5.88172	1.01907	1.01607	0.893398
5.88866	1.14935	1.06909	0.933011
5.89561	1.04608	1.07262	0.93913
5.90255	1.19892	1.11665	0.901449
5.90949	1.03178	1.02281	0.975201
5.91644	1.06292	1.04884	0.979066
5.92338	1.0966	1.01607	0.871498
5.93033	1.05561	1.06202	0.931079
5.93727	1.01875	1.01671	0.900483
5.94422	1.06165	1.02442	0.89372
5.95116	1.00794	1.06652	0.955233
5.9581	1.02129	1.02667	0.876973
5.96505	1.16015	1.07326	0.932689
5.97199	1.04226	1.13143	0.976167
5.97894	1.03877	1.03278	0.931079
5.98588	1.08421	1.0437	0.920129
5.99282	0.992374	1.05334	0.92657
5.99977	1.00826	1.09254	0.982931
6.00671	1.1484	1.04852	0.92496

## Sheet: Figure 5b
		2N4R tau				2N4R tau + 1 % seed				2N4R tau + 5 % seed
	Sample -1	Sample - 2	Sample -3		Sample -1	Sample - 2	Sample -3		Sample -1	Sample - 2	Sample -3
Tm (days )	3.846	4.599	4.535		3.846	4.599	4.535		3.846	4.599	4.535

## Sheet: Figure 5e
Control					2N4R tau					2N4R tau + heparin
% of cells with aggregates					% of cells with aggregates					% of cells with aggregates
Experiment-1	Experiment-2	Experiment-3		Concentration of seeds (uM)	Experiment-1	Experiment-2	Experiment-3		Concentration of seeds (uM)	Experiment-1	Experiment-2	Experiment-3
0.985696	1.61513	0.231023		0.1	21.5857	16.0577	13.543		0.1	20.306	15.326	18.3031
				0.2	29.7521	24.4993	25.6593		0.2	32.087	22.5283	32.6855
				0.4	35.4722	28.8484	31.9164		0.4	25.9238	31.6853	28.6123
				0.8	39.5939	32.6701	31.2735		0.8	37.6366	31.4039	35.7059

## Sheet: Figure 6c
				PolyU RNA in 10 mM KCl							PolyA RNA in 10 mM KCl							tRNA in 10 mM KCl
				RNA (%)							RNA (%)							RNA (%)
		reference	pellet (2N4R tau)	pellet (2N4R tau + heparin)	SN (2N4R tau)	SN (2N4R tau + heparin)			reference	pellet (2N4R tau)	pellet (2N4R tau + heparin)	SN (2N4R tau)	SN (2N4R tau + heparin)			reference	pellet (2N4R tau)	pellet (2N4R tau + heparin)	SN (2N4R tau)	SN (2N4R tau + heparin)
	Sample - 1	99.38	87.46	14.67	18.3	74		Sample - 1	91.4	81.4	11.8	19.3	84		Sample - 1	96.4	91.6	9.4	8.4	97.4
	Sample - 2	99.69	86.23	20.79	18	76.4		Sample - 2	103.7	84	13	22.3	78.8		Sample - 2	101.2	99	6.8	8.4	99
	Sample - 3	100.9	88.37	14.67	17.9	82		Sample - 3	104.8	70.63	13.75	23	85.1		Sample - 3	101.2	91.6	8.1	8.1	97.4
				PolyU RNA in 100 mM KCl							PolyA RNA in 100 mM KCl							tRNA in 100 mM KCl
				RNA (%)							RNA (%)							RNA (%)
		reference	pellet (2N4R tau)	pellet (2N4R tau + heparin)	SN (2N4R tau)	SN (2N4R tau + heparin)			reference	pellet (2N4R tau)	pellet (2N4R tau + heparin)	SN (2N4R tau)	SN (2N4R tau + heparin)			reference	pellet (2N4R tau)	pellet (2N4R tau + heparin)	SN (2N4R tau)	SN (2N4R tau + heparin)
	Sample - 1	93.17	94	83.9	11	14		Sample - 1	102.4	67	33.5	36.8	64		Sample - 1	99	50.5	10	47	100.4
	Sample - 2	104.3	92	84.8	14	10		Sample - 2	94	63	37.8	46.3	74		Sample - 2	103	60	0	55	91.4
	Sample - 3	101.9	105	100	1	15		Sample - 3	104	73	33.2	31.7	78		Sample - 3	98	52	0	48	99

## Sheet: Supp Fig. 1
		Micro - BCA assay
		Concentration of protein (ug/mL)	Absorbance at 562 nm
		0	0
		0.5	0.0004
		1	0.0007
		2.5	0.013
		5	0.0353
		10	0.101
		20	0.2505
		40	0.5353
